# Supplementary material for: Narrow-Band Deep-Blue Emission and Superior Thermal Stability of Fluoroaluminate Phosphor Based on Tungsten Bronze-Type Mineral Structure
Source: Materials (Basel). 2023 Jul 17;16(14):5053. doi: 10.3390/ma16145053 (PMC10383773; doi:10.3390/ma16145053)
Supplement: Supplementary file 1 [file materials-16-05053-s001.zip]

Archive with 1 entries (1 files):
- materials-2481833-supplementary.pdf
